# Supplementary material for: Identification of Small Molecule Inhibitors of Staphylococcus aureus RnpA
Source: Antibiotics (Basel). 2019 Apr 28;8(2):48. doi: 10.3390/antibiotics8020048 (PMC6627331; doi:10.3390/antibiotics8020048)
Supplement: Supplementary file 1 [file antibiotics-08-00048-s001.zip]

Archive with 3 entries (3 files):
- Supplementary data/Supplementary Figure 1.pptx
- Supplementary data/Supplementary Methods.docx
- Supplementary data/Supplementary Table 1_ed2.xlsx
