# Supplementary material for: Identification of Small Molecule Inhibitors of Staphylococcus aureus RnpA
Source: Antibiotics (Basel). 2019 Apr 28;8(2):48. doi: 10.3390/antibiotics8020048 (PMC6627331; doi:10.3390/antibiotics8020048)
Supplement: Supplementary file 1 [file antibiotics-08-00048-s001.zip › Supplementary data/Supplementary Table 1_ed2.xlsx]

## Sheet: Table 1 - Initial Hits
Compound Name	Structure	processing IC50 (µM)	MIC (µg ml-1)
ST029261		8	0.5
ST016037		12	0.5
9109649		27	6.32587
9073422		32	12.4954
9111069		38	16.7705
ST028024		45	0.5
ST029248		45	0.25
9077168		62	77.086
9053402		120	7.90575
ST035181		125	256
ST011920		125	3.125
ST027948		125	2
ST034398		125	0.5
9072944		160	6.7585
9044688		175	1
9049625		175	1
7914291		175	11.213
ST030677		200	1
9044791		210	1
9153093		215	11.7671
7914021		215	6.79275
9079144		225	7.89525
9080877		240	16.339
ST009509		250	0.5
9014342		283	3.25659
9049658		300	6.34125
7941495		335	9.6715
9108498		350	56.06
9072542		350	6.64519
7795842		350	0.57625
9056145		375	14.2339
7642012		450	2.39025
9079389		500	15.539
6634438		<62.5	10.3999
7944664		>500	63.08
9102932		>500	38.792
9147430		>500	20.6975
7969599		>500	18.5205
9084483		>500	18.3705
7928101		>500	17.917
9137266		>500	17.864
9130673		>500	17.474
9134477		>500	17.27
9139367		>500	16.869
9076196		>500	16.56
9106802		>500	16.56
9082567		>500	16.4195
9106184		>500	16.319
9007660		>500	16.3125
9072639		>500	15.7375
9104244		>500	15.539
9082507		>500	15.318
9044711		>500	15.1595
9073731		>500	14.838
9082311		>500	14.5185
5175130		>500	14.217
9126946		>500	11.185
9120065		>500	10.8655
9118508		>500	10.8655
9157471		>500	10.7155
7968593		>500	10.0222
9076800		>500	7.25925
9024894		>500	7.08225
9028945		>500	2.97881
5511450		>500	1.98988
5625000		>500	1.5895
ST010802		>500	1
